# Supplementary material for: Protective Effect of Urtica dioica Extract against Oxidative Stress in Human Skin Fibroblasts
Source: Life (Basel). 2023 Nov 9;13(11):2182. doi: 10.3390/life13112182 (PMC10672499; doi:10.3390/life13112182)
Supplement: Supplementary file 1 [file life-13-02182-s001.zip]

Archive with 1 entries (1 files):
- life-2670398-supplementary.pdf
